# Supplementary material for: Divergent Physiological Functions of Four Atg22-like Proteins in Conidial Germination, Development, and Virulence of the Entomopathogenic Fungus Beauveria bassiana
Source: J Fungi (Basel). 2023 Feb 15;9(2):262. doi: 10.3390/jof9020262 (PMC9959203; doi:10.3390/jof9020262)
Supplement: Supplementary file 1 [file jof-09-00262-s001.zip]

Archive with 1 entries (1 files):
- jof-2180800-supplementary.pdf
